# Supplementary material for: Evaluation of T-cell aging-related immune phenotypes in the context of biological aging and multimorbidity in the Health and Retirement Study
Source: Immun Ageing. 2022 Jul 20;19:33. doi: 10.1186/s12979-022-00290-z (PMC9297609; doi:10.1186/s12979-022-00290-z)
Supplement: Supplementary file 2 — Additional file 2. [file 12979_2022_290_MOESM2_ESM.xlsx]

## Sheet: Sheet1
HHID	PN	kdm
010013	040	74.5134
010038	010	80.1421
010038	040	71.4451
010075	020	76.4651
010147	010	85.1658
010325	020	76.8214
010372	010	86.5988
010395	020	75.8372
010397	010	72.8767
010451	010	75.7671
010451	020	83.3679
010458	020	80.5693
010458	030	70.5981
010481	010	74.7642
010481	020	71.9661
010537	011	83.4277
010571	010	71.7927
010577	010	75.3157
010592	010	80.6403
010645	031	67.5449
010648	010	77.9027
010648	020	79.9365
010773	020	79.3985
010773	030	84.436
010818	010	70.4965
010818	040	65.5658
010893	010	80.3974
010917	010	70.0406
010989	010	79.1176
010989	020	75.7338
011248	010	85.7226
011256	010	80.8904
011332	020	77.5875
011333	020	78.648
011341	010	76.5371
011347	020	83.5029
011368	010	83.2208
011377	040	71.2382
011378	020	67.8582
011563	010	90.5669
011582	020	83.4235
011590	020	75.7975
011611	010	75.0303
011626	010	79.8512
011626	011	61.3742
011678	010	83.3777
011694	010	77.386
011765	010	74.2908
011787	010	74.9455
011802	010	81.6238
011802	011	52.2778
011841	010	84.2481
011859	010	78.6051
011862	030	72.0117
011881	010	79.3981
011937	010	79.3152
011993	010	92.0697
011999	010	80.5248
012005	010	81.9811
012009	010	73.5258
012009	040	80.8863
012033	011	71.0856
012124	030	79.6516
012135	020	77.3733
012135	030	89.115
012145	020	88.3758
012172	010	71.5528
012196	020	82.267
012218	010	88.2048
012218	020	75.1672
012232	010	80.8159
012235	010	79.6959
012235	040	67.7859
012243	030	72.441
012274	020	78.2068
012276	020	79.4539
012276	030	87.8026
012280	020	74.5886
012280	030	85.34
012285	010	78.17
012292	010	79.0237
012344	010	75.909
012344	020	72.4505
012393	020	84.1936
012394	010	88.2473
012443	040	64.8299
012458	020	76.7838
012479	010	74.7969
012481	010	75.0348
012481	011	64.2782
012494	040	54.9251
012507	010	66.3711
012510	020	80.0464
012512	010	71.3848
012516	010	79.0195
012516	040	69.6494
012543	010	79.072
012573	010	76.1965
012588	010	80.5965
012588	020	85.3146
012605	040	64.2606
012682	010	75.7529
012695	020	74.5746
012695	030	61.9136
012756	010	74.933
012756	011	71.8777
012792	010	81.9215
012852	030	57.9133
012854	010	82.7453
012864	020	79.9405
012967	010	69.8451
012979	010	72.6634
013062	010	87.482
013140	010	89.6406
013140	040	87.8513
013158	010	73.2745
013194	010	82.6251
013211	010	78.5235
013231	010	77.9285
013231	020	75.5602
013296	010	81.8704
013371	012	66.7052
013392	020	72.4069
013399	010	75.8593
013561	020	74.8152
013583	030	74.8064
013656	040	72.1396
013734	010	75.5146
013734	020	80.1166
013738	020	83.0554
013784	040	70.2266
013813	010	77.6852
013814	010	76.3184
013814	040	72.3961
013816	040	68.5166
013817	010	70.1199
013817	011	72.4994
013817	041	70.7028
013820	010	73.2316
013820	020	72.6277
013857	020	77.3873
013858	030	72.1167
013894	011	70.0162
013899	040	69.8001
013899	041	78.0786
013902	010	74.5046
013912	010	71.9617
013915	011	85.8024
013916	010	80.5596
013916	040	64.0539
014028	010	70.8717
014028	020	76.4371
014033	010	78.9327
014043	010	77.4898
014069	010	86.2585
014069	020	79.2941
014072	010	76.4295
014072	040	69.5696
014080	030	82.1056
014080	031	75.7682
014092	010	85.8363
014104	020	75.0113
014149	020	75.5866
014149	030	75.8416
014167	010	72.9546
014167	040	66.3334
014223	010	88.6999
014234	010	80.2029
014252	010	69.2058
014259	030	84.796
014332	010	78.6416
014349	040	54.1151
014427	010	72.6523
014427	040	62.8152
014430	010	74.9798
014430	020	88.3467
014434	020	95.2872
014434	030	89.0125
014436	021	73.9242
014455	011	77.0759
014456	010	78.1403
014456	020	78.8171
014458	030	64.1994
014458	031	71.7003
014587	010	68.5697
014605	010	69.3591
014617	020	74.841
014619	020	72.3605
014619	021	80.5265
014624	010	69.0663
014624	040	60.7309
014674	010	82.2323
014726	040	74.5637
014746	010	79.3594
014852	020	73.4807
014872	010	85.8013
014872	020	76.7868
014959	010	83.9521
014959	020	75.8414
015015	020	82.0885
015048	010	91.1768
015159	010	76.4947
015204	010	79.8181
015204	020	73.3825
015225	020	71.1849
015230	020	77.2358
015339	010	75.2769
015429	010	81.2548
015516	010	75.2211
015543	010	82.0524
015570	040	89.3094
015657	010	83.1191
015698	010	77.3846
015698	040	67.992
015709	020	92.7289
015726	040	78.6051
015776	010	81.7674
015776	020	79.9012
015781	010	76.959
015784	020	78.9268
015833	010	72.2654
015833	020	83.0015
015834	010	80.3012
015840	020	82.2303
015883	010	91.6232
015883	011	71.9021
015893	010	74.4831
015911	010	73.8949
015972	010	69.4234
015983	010	83.109
015992	030	63.8374
015995	010	75.1953
015995	020	81.1099
016022	010	77.9341
016024	010	70.4479
016024	020	76.7502
016048	010	70.5936
016062	010	89.3554
016064	010	75.7593
016086	010	81.5577
016086	020	88.8002
016116	010	81.4285
016116	020	83.8222
016161	020	81.7516
016221	010	76.045
016233	010	78.5507
016233	020	78.1568
016237	030	81.3121
016245	010	67.9717
016247	030	78.2191
016306	010	96.8957
016400	010	73.3077
016407	010	77.2197
016407	011	69.1735
016420	010	70.1003
016420	020	73.8092
016433	010	86.6509
016433	020	78.177
016439	020	82.7784
016454	020	80.5034
016468	040	73.2959
016475	010	77.827
016478	010	75.5821
016484	020	76.0508
016484	030	87.5027
016528	030	73.0376
016528	040	77.3752
016541	010	89.878
016541	011	51.6591
016566	010	80.0915
016602	020	73.0637
016648	010	73.9202
016650	020	87.2432
016650	030	88.6562
016659	010	80.0887
016672	020	88.3139
016705	020	78.7246
016706	010	78.8176
016706	020	79.9884
016711	010	83.0152
016715	030	70.7082
016747	010	91.1246
016747	020	77.9684
016761	010	80.9793
016789	010	71.8375
016810	010	78.8484
016822	010	78.8488
016822	020	79.2186
016856	010	76.8878
016870	010	81.0129
016904	010	74.306
016904	011	72.6978
016925	010	75.1526
016925	040	67.4355
016935	010	78.8439
016954	010	70.934
016973	020	83.3418
016996	020	84.0346
017027	040	67.9168
017028	010	77.5578
017041	010	80.6404
017050	020	80.0489
017050	030	69.9058
017134	011	60.7465
017136	010	77.0135
017175	010	71.6691
017241	011	82.1646
017279	010	76.8197
017279	040	71.1504
017282	030	64.3428
017303	010	75.0316
017328	040	61.2864
017356	010	71.4639
017356	020	85.284
017363	010	81.5627
017366	010	84.5466
017383	010	74.464
017383	012	65.7468
017389	010	75.5379
017468	010	90.9135
017473	010	78.3595
017491	010	91.7206
017491	020	83.6159
017492	040	57.8857
017526	010	76.4995
017527	020	71.8429
017626	010	83.3067
017674	030	71.4593
017707	041	66.6763
017715	010	76.5603
017715	020	75.6577
017790	040	82.3445
017833	020	82.5579
017862	010	83.9937
017923	010	80.1583
017923	011	72.6873
017952	010	82.9066
017952	040	74.0231
018075	010	80.7726
018075	040	66.4434
018098	010	76.3805
018175	020	73.3834
018175	030	70.7528
018199	010	77.7978
018199	020	75.2618
018212	011	76.2847
018229	010	80.7887
018259	010	83.4871
018304	020	83.1541
018345	020	81.4411
018417	010	83.5408
018439	040	72.5283
018483	010	75.3092
018494	022	69.4676
018525	020	70.5529
018525	030	68.043
018566	010	73.8487
018624	020	86.3988
018646	020	73.9901
018679	010	75.0682
018680	020	74.4511
018686	020	85.9371
018686	030	75.8246
018742	010	87.5674
018742	040	66.0481
018776	010	82.4002
018776	040	68.8735
018782	010	76.45
018782	040	65.8923
018877	010	81.7673
018889	010	74.6981
018889	040	68.7111
018896	010	74.4212
018896	040	58.9085
018918	011	54.1836
018918	040	66.1782
018918	041	66.9524
018950	010	76.3854
018963	010	69.6617
018964	030	66.6588
018972	011	59.1631
018973	041	57.0132
018990	040	71.7627
019031	020	81.5331
019047	020	85.0751
019047	030	84.6411
019049	010	74.9847
019052	010	87.6893
019052	040	73.7482
019053	010	72.2348
019065	020	78.6434
019065	021	84.2857
019110	010	75.536
019110	020	78.8679
019187	020	80.7124
019280	010	87.4223
019286	020	73.4577
019298	010	82.949
019298	011	79.4545
019338	010	81.8172
019389	040	73.0786
019425	020	76.3149
019425	021	72.0902
019433	040	73.6223
019442	040	73.551
019454	020	78.551
019458	010	72.027
019458	040	75.7546
019496	010	78.8353
019535	020	82.3951
019535	030	75.5083
019536	040	68.1275
019625	030	68.74
019626	010	90.6974
019705	020	80.1952
019796	010	76.4044
019822	010	71.9812
019877	010	82.5226
019935	010	68.2826
019935	011	61.7869
020077	010	76.6278
020077	040	68.113
020093	010	71.9022
020093	041	57.3938
020114	040	74.309
020161	020	78.5747
020221	010	82.7888
020248	010	78.1539
020248	040	78.3351
020256	040	74.916
020259	010	71.7227
020259	020	82.1536
020315	020	84.0498
020316	020	74.1762
020369	020	79.6154
020383	010	73.6407
020383	040	66.794
020442	010	77.2454
020442	020	75.1484
020448	020	70.8465
020455	020	70.9034
020524	010	77.3402
020527	010	74.7468
020554	010	79.3264
020557	011	73.1587
020558	010	81.0592
020558	020	83.6927
020559	020	78.8011
020560	010	75.0286
020560	020	74.3375
020561	040	73.1008
020575	010	72.2477
020588	020	71.8998
020588	030	68.6735
020634	040	67.9628
020676	011	81.1719
020678	010	80.1043
020692	010	81.1896
020692	020	74.6506
020696	020	83.3063
020700	011	69.6157
020777	010	83.6923
020777	040	63.3243
020806	010	77.2187
020806	040	77.459
020861	020	82.4624
020870	010	74.5943
020870	020	75.8833
020876	011	79.7775
020887	010	76.9573
020899	010	80.5727
020911	020	83.1995
021003	010	84.141
021003	020	76.3677
021012	020	81.5636
021019	010	72.0783
021019	020	75.353
021058	010	82.3974
021058	020	84.0192
021072	010	73.1475
021078	010	72.2832
021081	010	78.5202
021099	010	81.6648
021137	030	66.5561
021141	020	75.5553
021163	010	74.991
021166	010	73.633
021169	010	75.2493
021169	040	84.2181
021190	010	89.4806
021190	040	82.2774
021195	010	81.4053
021201	010	70.2217
021201	020	72.7944
021210	010	81.8403
021227	010	75.4365
021227	020	77.5808
021233	010	74.3338
021242	040	64.4408
021269	010	79.2316
021329	010	72.7985
021329	040	68.7933
021332	020	82.0857
021349	010	82.9479
021349	020	83.9407
021350	010	73.3257
021350	040	75.7477
021359	010	82.1775
021359	020	71.9099
021368	010	76.7554
021390	010	70.1436
021402	030	87.4069
021410	010	86.0169
021416	011	62.2077
021416	040	71.17
021416	041	64.1655
021427	010	75.8014
021427	020	80.8902
021448	010	71.9211
021583	010	85.2576
021583	020	77.3348
021587	010	74.6002
021587	040	73.6417
021629	040	57.244
021668	020	78.0294
021675	020	82.7283
021693	011	84.1161
021710	020	92.0413
021743	010	68.5326
021743	040	61.7294
021746	010	70.8847
021746	020	68.5935
021774	010	86.8461
021791	020	76.3756
021835	010	76.769
021873	010	90.0747
021928	010	80.2703
021928	020	74.4351
021997	010	75.9898
021997	040	64.8513
022018	010	78.5197
022026	020	79.3796
022027	030	88.0317
022034	010	71.473
022034	020	73.7312
022049	010	72.6116
022049	020	74.7912
022052	010	77.7753
022052	011	80.2254
022060	010	75.7434
022061	020	70.9554
022067	010	67.8459
022067	011	73.0642
022113	040	70.265
022137	010	83.7031
022137	020	86.8014
022182	010	72.9743
022242	010	77.7849
022242	020	81.3766
022243	020	82.4928
022245	010	81.4347
022245	020	83.3764
022261	010	86.2132
022267	010	74.4567
022289	020	76.524
022330	010	87.3843
022330	020	78.5559
022333	010	83.9425
022335	030	79.4001
022364	010	73.1563
022370	010	93.9851
022370	020	85.6752
022375	040	79.7781
022420	011	83.2519
022427	010	80.4763
022454	010	80.2755
022470	010	71.5272
022516	010	74.2954
022522	010	85.8034
022522	020	86.6235
022523	020	66.0172
022523	030	69.5778
022544	010	78.9971
022545	040	87.7838
022572	010	72.0807
022574	010	74.9023
022574	020	79.0294
022579	010	80.3159
022589	040	84.5198
022600	010	70.975
022600	040	66.5796
022659	011	85.0844
022665	010	81.2211
022731	020	85.8226
022738	010	71.6971
022738	020	78.2325
022764	020	76.2166
022795	010	76.0249
022811	021	73.759
022837	040	69.6924
022841	041	61.7521
022912	030	71.9671
022930	020	89.8243
022938	011	68.4034
022984	010	80.648
022984	040	75.7881
023067	010	74.1937
023105	010	81.5433
023107	030	65.7124
023119	020	68.0235
023119	030	69.3743
023186	040	68.0724
023199	010	75.8744
023199	020	72.3018
023212	010	82.3038
023212	020	83.0275
023254	030	73.1554
023258	010	78.4514
023303	020	84.3613
023366	010	77.3588
023366	020	81.6388
023387	010	85.9884
023401	040	64.2428
023430	010	77.1837
023454	030	88.0206
023489	010	75.9201
023524	020	71.7053
023524	030	68.3432
023529	020	80.442
023597	010	73.8381
023597	020	74.0111
023605	030	72.7646
023639	010	66.3156
023677	010	71.2843
023677	011	67.4379
023685	030	67.6192
023827	010	85.7016
023827	040	94.847
023831	010	80.7766
023831	040	59.5843
023844	010	73.4469
023886	010	89.1035
023886	020	94.4715
023919	010	78.0341
023965	020	76.0931
023965	021	77.9618
024058	011	69.2084
024075	010	78.275
024075	012	80.6211
024077	010	81.1668
024109	010	77.9292
024109	040	70.1322
024132	020	76.9491
024187	010	75.344
024187	020	80.2355
024249	020	94.9142
024274	010	83.0164
024417	010	71.677
024420	020	82.657
024440	010	82.8666
024539	010	77.2588
024582	010	75.7814
024582	040	75.5045
024650	020	76.1915
024684	040	71.199
024684	041	76.0189
024741	011	61.2598
024769	010	75.3229
024769	020	88.7265
024838	010	74.0888
024838	040	67.4277
024902	020	80.7436
024902	021	80.982
024977	010	78.1539
024977	020	81.947
025029	010	79.7049
025029	040	63.009
025043	040	58.1164
025081	010	79.4401
025102	010	76.8554
025102	040	74.0604
025104	010	78.8687
025203	010	82.1084
025203	020	88.2228
025344	020	70.3583
025344	030	87.2124
025361	020	82.9093
025411	010	73.0417
025557	010	79.6282
025557	040	69.0391
025575	040	79.0533
025581	010	82.6563
025581	020	80.4589
025593	010	74.0017
025593	040	62.4266
030091	010	78.5011
030107	010	74.1276
030107	020	77.5701
030113	010	85.218
030122	010	80.3704
030176	010	70.5971
030176	040	65.2317
030219	020	75.7412
030226	020	83.5564
030229	010	94.2068
030423	020	72.7532
030523	020	78.1225
030580	010	84.9778
030580	011	60.6842
030644	010	72.4216
030644	020	85.4099
030652	020	69.3811
030683	030	61.6347
030769	020	82.9067
030829	011	77.6294
030892	031	79.9792
030904	010	74.6779
030904	020	71.6785
030907	020	78.4628
031019	010	85.3023
031059	030	65.1004
031061	010	77.4916
031135	010	71.0887
031135	040	74.7229
031274	011	61.2974
031300	010	77.6453
031303	020	73.5968
031355	020	75.9501
031450	010	77.1006
031626	030	88.54
031766	020	79.0872
031833	010	91.5839
031879	020	80.8111
031891	010	82.184
031917	040	67.8964
031918	021	70.5741
031929	010	81.2036
031929	020	76.4879
032014	040	79.6208
032058	040	61.3872
032157	010	68.5723
032157	020	72.3016
032181	040	61.1975
032214	020	72.324
032256	020	84.6892
032361	010	85.7252
032361	011	66.4995
032372	020	73.6279
032373	020	78.0811
032379	010	68.9945
032379	020	75.9029
032441	020	72.8083
032443	010	81.6996
032449	040	59.2946
032481	040	68.4466
032529	010	69.6379
032634	020	74.5753
032634	021	66.0768
032634	031	64.376
032727	010	87.0712
032742	020	74.8453
032800	010	94.1792
032821	010	74.4407
032821	020	72.866
032846	030	71.8633
032855	020	76.7975
032877	020	76.4445
032915	010	81.4937
032918	010	73.8418
032918	040	68.6386
032929	010	72.7524
032930	010	84.5108
032937	010	70.1188
032956	020	94.5197
032979	010	83.702
032979	020	70.6552
032985	020	75.2839
032985	030	69.7206
032991	010	73.0234
032991	020	80.5997
033028	010	81.021
033190	010	82.7141
033214	040	71.8383
033230	010	72.0936
033230	020	75.4782
033301	010	82.6634
033302	030	85.0147
033316	020	79.4156
033387	010	87.1274
033404	020	76.9155
033419	010	73.1422
033502	040	69.4869
033513	021	60.8268
033518	030	67.8012
033530	010	82.9858
033533	040	54.4367
033542	010	70.8783
033542	040	64.6112
033562	010	76.8474
033566	020	72.2625
033583	040	71.2985
033600	010	85.1404
033605	020	69.3049
033677	010	81.6925
033677	020	82.7462
033827	020	79.3645
033857	020	79.4013
033879	010	83.999
033884	010	80.1193
033888	010	75.7732
033889	020	75.2262
033938	010	82.6127
033940	020	71.4311
033940	030	94.7176
033944	040	68.6987
033951	010	87.1512
034026	040	66.0174
034049	020	68.864
034095	010	76.1964
034200	010	76.8257
034270	010	78.2769
034270	020	74.9812
034274	020	73.8548
034276	020	81.6555
034277	010	78.1085
034285	040	67.1717
034291	030	71.7411
034319	040	66.3235
034338	010	77.5121
034353	020	81.0182
034470	040	66.2813
034497	010	75.1796
034497	020	75.6647
034523	040	66.7189
034524	030	57.7833
034624	020	83.4584
034624	030	72.376
034678	010	76.7778
034678	040	83.582
034738	010	90.5087
034756	030	65.6879
034756	031	75.1188
034760	010	78.93
034763	010	80.3003
034763	041	85.092
034836	011	58.2386
034855	010	74.6388
034874	010	77.2476
034874	040	71.0245
034957	010	82.813
035019	010	69.3737
035019	040	70.2203
035167	010	78.1359
035169	010	84.9389
035171	010	76.1839
035171	020	71.3138
035260	020	73.6003
035364	020	79.3403
035380	010	75.6974
035421	010	74.7155
035428	011	82.494
035430	020	77.4979
035505	040	68.6148
035506	010	81.1856
035519	010	92.1767
035519	040	63.4706
035525	040	73.2057
035542	030	79.1596
035542	040	71.6526
035601	020	74.0466
035607	020	77.16
035607	030	72.1881
035621	020	81.479
035685	020	76.5252
035704	020	81.0292
035785	030	81.6021
035786	010	72.6489
035786	040	75.2884
035813	010	74.4008
035849	010	73.7822
035849	020	79.6186
036040	010	86.1781
036040	020	88.6219
036044	010	83.943
036051	010	79.1303
036068	010	73.2142
036081	010	74.9105
036081	011	72.5254
036129	030	65.2408
036141	010	69.8286
036141	040	71.0442
036148	010	70.8717
036148	040	69.3507
036179	010	83.6648
036179	020	78.5432
036203	010	85.8885
036227	010	88.3577
036233	030	74.8272
036234	010	85.0477
036243	020	76.816
036245	010	89.3523
036257	010	88.6112
036275	010	69.7879
036345	010	78.7412
036408	020	77.8996
036408	030	68.1556
036413	040	77.8776
036489	010	79.9932
036489	040	71.3037
036495	040	57.7508
036495	041	60.4261
036503	030	68.3398
036668	020	72.1403
036683	010	81.939
036734	010	76.0686
036734	020	71.3639
036763	040	68.6111
036770	010	76.8373
036770	020	76.7407
036787	020	84.8586
036798	040	73.7779
036813	020	81.4941
036822	010	79.8347
036822	020	78.4252
036826	020	77.2416
036832	020	74.9161
036866	010	71.0362
036868	040	70.3143
036993	020	84.6357
037048	010	75.531
037050	010	77.3751
037050	040	85.8174
037053	020	78.439
037057	010	84.6825
037057	020	77.6147
037058	031	62.5852
037101	010	80.1536
037106	010	75.2356
037160	010	83.2154
037184	030	83.2045
037208	010	78.7435
037257	010	85.469
037298	010	73.4874
037352	020	74.4191
037359	010	72.8887
037359	040	65.7464
037361	011	76.8694
037382	010	74.0896
037428	020	73.0381
037477	020	83.338
037477	021	70.893
037490	010	79.6279
037490	020	81.3864
037503	021	87.5558
037515	020	77.3558
037530	020	73.2942
037541	040	75.6844
037547	010	76.1743
037597	030	88.2824
037607	020	75.0318
037767	010	76.0722
037776	010	77.233
037835	040	73.1637
037842	010	79.9085
037907	010	80.694
037942	010	82.572
037942	020	86.3801
037948	020	72.4504
037989	040	70.1765
038017	020	80.3307
038042	010	76.7508
038042	020	79.975
038050	020	82.0652
038144	040	73.2252
038308	040	63.4973
038308	042	60.2474
038394	010	81.402
038394	020	79.0813
038405	010	86.2138
038406	020	78.0623
038510	010	83.2542
038520	010	75.7041
038520	011	75.0636
038523	030	95.6284
038524	010	75.8786
038524	020	77.9199
038535	010	79.0391
038535	040	72.8449
038548	040	66.1722
038616	040	71.3325
038705	010	64.2019
038717	010	76.6918
038717	040	67.8964
038720	010	89.297
038720	020	76.4175
038751	030	74.2361
038762	020	77.7681
038797	010	72.8384
038811	030	67.516
038888	010	79.4477
038888	040	69.7906
038892	021	77.2394
038938	020	87.9742
038951	010	69.8624
039005	020	79.6165
039010	030	71.8649
039053	010	78.3486
039082	010	80.383
039082	020	78.5493
039101	020	78.2548
039107	010	88.6409
039107	020	80.6347
039111	010	79.588
039137	040	71.449
039137	041	74.6259
039181	010	73.4249
039181	020	72.4114
039183	020	79.7839
039184	010	80.0688
039184	020	69.1221
039186	040	81.5125
039187	020	84.338
039188	010	94.1689
039196	010	84.7989
039196	040	72.4418
039256	020	90.9451
039260	020	88.4604
039279	040	65.9923
039319	020	82.6306
039319	030	88.7067
039341	010	74.2096
039348	020	72.4357
039357	040	73.5721
039358	020	73.988
039411	030	87.5361
039430	010	80.2535
039430	020	81.6211
039437	010	71.6501
039466	030	71.3851
039466	031	75.59
039492	010	79.3232
039505	020	71.6838
039538	030	72.5916
039557	011	93.5499
039558	010	88.0644
039583	010	76.4712
039583	040	63.1535
039595	030	64.4916
039605	010	84.426
039605	020	74.2864
039607	021	57.6942
039607	030	63.0243
039629	010	79.9732
039649	030	69.8263
039649	031	61.2672
039753	020	70.8139
039755	010	76.8212
039757	020	77.2111
039776	040	69.6418
039783	030	87.807
039784	010	70.8038
039784	020	71.1416
039821	040	63.1083
039875	010	74.2376
039900	010	77.4134
039900	040	67.6539
039929	020	81.7885
039958	010	71.0202
039965	020	90.6088
039970	020	76.8467
040011	011	78.9167
040066	010	72.2333
040081	010	80.6768
040081	020	96.8569
040111	010	83.5695
040111	040	76.4627
040115	020	81.5085
040123	010	79.5939
040126	010	74.7829
040126	020	84.8388
040148	020	80.1716
040153	020	83.4031
040158	010	77.1419
040158	021	75.2984
040219	010	82.3365
040277	020	74.6425
040279	010	79.1024
040279	040	70.1836
040294	010	84.2374
040294	020	75.7345
040323	020	79.9025
040401	011	68.6255
040407	030	69.0051
040416	010	79.9817
040438	010	89.9387
040438	040	87.6496
040441	020	78.2503
040447	010	80.5233
040475	010	73.9257
040475	020	70.6378
040608	010	83.8759
040609	010	86.1604
040609	020	88.3865
040632	010	78.2076
040632	040	69.1832
040651	041	66.0985
040692	010	81.1885
040692	040	81.1484
040711	010	91.931
040717	010	76.5026
040737	030	68.2617
040782	020	78.5476
040785	010	81.5285
040795	030	91.5178
040870	010	79.4511
040905	010	84.7447
040905	020	80.6739
040908	010	78.869
040913	010	79.6597
040918	020	80.6334
040918	030	72.6514
040919	020	85.552
040929	020	76.5581
040967	010	76.8016
040983	010	79.1368
041028	010	81.2751
041037	010	71.8464
041046	010	79.8748
041046	020	79.9232
041047	010	77.9085
041047	011	78.7174
041059	010	79.0577
041059	020	76.6743
041067	040	71.949
041076	010	78.8914
041098	010	86.7409
041119	010	80.7424
041119	020	83.7369
041129	020	77.2182
041170	010	74.3579
041189	030	65.1719
041220	020	80.2754
041232	010	76.0456
041232	040	76.7765
041238	010	71.0226
041240	010	83.3661
041325	010	82.0601
041325	040	79.1256
041342	010	71.0212
041342	020	76.5809
041364	020	78.4259
041364	030	72.4312
041367	010	85.6081
041367	020	78.534
041380	010	81.9397
041474	020	79.2606
041532	010	93.9391
041532	040	65.4653
041547	010	78.4831
041670	010	75.9635
041670	020	86.9516
041777	010	87.5779
041780	010	79.7996
041791	020	79.3281
041797	020	81.8862
041844	040	74.9378
041855	030	69.964
041879	010	88.3578
041879	040	68.5726
041880	010	81.9717
041942	010	78.5516
041942	040	71.8
041953	010	79.8451
041953	040	62.0174
042050	020	85.2249
042157	030	76.974
042248	010	82.8975
042290	020	73.9897
042291	010	78.7638
042294	020	81.7733
042327	020	81.4631
042407	010	75.4225
042529	030	72.8959
042568	010	74.3235
042645	010	81.0414
042645	020	82.2158
042656	010	76.7972
042667	020	76.6539
042667	030	69.2731
042753	010	79.9004
042753	020	77.4697
042764	020	79.7275
042776	020	70.449
042814	010	71.8463
042814	020	72.336
042846	010	82.9522
042846	011	85.2129
042938	010	82.5775
042938	011	65.9622
042943	020	77.7596
042955	010	76.6609
043047	020	83.0559
043052	010	73.8763
043075	030	83.1069
043113	020	72.2268
043151	010	75.2252
043151	011	63.1438
043225	010	86.0554
043231	010	78.3284
043284	020	76.981
043295	010	84.5387
043295	012	73.2913
043318	010	79.0279
043342	010	80.3736
043354	010	79.7291
043354	040	72.1249
043372	010	82.5175
043372	020	76.7806
043381	040	65.678
043437	011	73.1211
043439	011	75.4154
043494	010	76.6124
043497	010	75.67
043512	010	74.6525
043520	030	81.1546
043525	010	81.5891
043525	020	78.7651
043532	020	80.0988
043564	030	70.3694
043587	020	90.2501
043601	010	87.7841
043606	020	86.5106
043606	030	70.7569
043652	010	74.6028
043652	020	75.5251
043767	030	84.8738
043769	010	74.8316
043769	020	74.5993
043779	010	74.7433
043779	020	76.2876
043787	010	81.2184
043787	020	78.2382
043837	011	82.9076
043943	010	76.3851
043958	020	74.2403
043984	010	81.6664
044027	020	74.4588
044046	020	88.9496
044051	020	86.6515
044080	010	79.0511
044095	010	78.4647
044095	020	80.7925
044104	020	80.4356
044109	020	71.9937
044109	022	79.652
044135	010	80.3722
044145	020	83.223
044149	040	66.1317
044169	031	73.5814
044192	011	59.8502
044202	020	81.0939
044300	010	75.2631
044300	020	74.2851
044307	010	77.3795
044307	040	70.1945
044336	030	75.2548
044363	010	70.4064
044363	020	74.7491
044369	020	76.6126
044390	020	76.3619
044406	010	83.0284
044406	040	72.9498
044418	010	88.9253
044420	030	74.5865
044517	020	90.1131
044602	020	84.634
044647	011	82.436
044677	040	70.2268
044681	040	91.8461
044710	020	77.5347
044717	010	72.5931
044754	010	81.5866
044766	020	89.4993
044813	010	80.7862
044815	010	79.1481
044815	020	85.3447
044843	010	75.0588
044843	020	77.8449
044855	010	80.5519
044883	021	70.7303
044902	010	72.6241
044910	010	83.1506
044919	010	80.2505
044919	020	75.8299
044959	010	93.277
044994	030	73.3386
045027	040	70.8536
045081	010	79.0759
045081	011	69.5703
045106	020	77.8362
045109	010	73.5601
045109	040	70.6014
045133	020	80.4993
045175	010	74.872
045181	010	82.0027
045182	010	71.0566
045217	010	77.0558
045225	010	82.8485
045225	020	80.008
045231	010	86.7079
045231	020	83.6763
045236	030	71.314
045265	010	79.5868
045277	010	82.0602
045329	010	79.7346
045356	020	81.8817
045397	040	68.6134
045397	041	65.3948
045399	010	78.0338
045399	020	79.374
045400	040	83.2454
045433	010	76.5227
045439	020	78.5126
045439	030	69.3007
045443	011	84.6502
045445	010	70.4282
045500	040	72.3711
045505	020	84.9245
045509	010	75.2143
045509	020	79.3839
045570	040	60.0596
045606	020	71.0197
045612	010	77.4684
045612	020	80.7507
045613	010	76.961
045613	040	77.9293
045630	020	77.5559
045630	022	78.1587
045695	010	75.3606
045699	020	74.0291
045739	040	68.712
045746	040	71.2935
045749	020	80.901
045786	020	77.6966
045848	010	82.2308
045867	010	76.6654
045867	020	80.0011
045870	010	81.5652
045885	020	73.0564
045922	010	78.3032
045922	040	69.205
045944	010	88.4063
045944	020	84.2994
045949	010	80.8179
045949	020	74.1682
045971	021	68.9856
045971	030	67.7809
045997	010	77.2308
046074	010	84.8377
046074	020	71.5604
046119	030	70.0756
046138	010	79.0527
046138	020	73.8596
046219	020	68.6725
046226	010	79.211
046226	040	75.0919
046252	020	71.0216
046252	030	61.5143
046319	011	72.3225
046391	040	67.0798
046443	010	76.5786
046443	020	80.0131
046558	020	77.8079
046559	010	92.7435
046569	010	80.4808
046569	040	71.3176
046583	010	84.9689
046614	020	75.4539
046686	020	71.4863
046697	010	80.5006
046697	011	90.3971
046750	010	73.1717
046787	010	77.039
046787	011	68.7247
046793	010	75.5431
046793	040	85.6463
046796	010	81.2575
046796	020	79.7609
046814	010	71.4339
046814	040	69.5143
046821	010	71.4367
046821	011	81.5451
046933	020	79.148
047030	020	88.6358
047057	010	88.7277
047061	010	85.2057
047074	020	93.9422
047136	020	71.5242
047140	010	75.1848
047160	020	77.7933
047168	010	76.5433
047192	010	86.0836
047192	020	88.6764
047230	010	73.1215
047230	040	70.0625
047255	010	75.5682
047255	020	76.3515
047295	020	81.2416
047320	020	78.7766
047344	030	65.0302
047368	010	82.5093
047368	040	70.6649
047378	010	71.9132
047392	011	74.952
047418	010	81.2041
047458	011	71.8111
047458	040	69.0729
047477	030	77.1315
047495	010	74.4359
047495	011	71.7972
047510	011	61.4413
047515	020	80.7751
047533	030	61.3392
047533	033	68.3236
047578	020	78.3937
047579	020	78.5778
047579	030	83.9646
047583	010	71.6573
047592	020	78.7649
047592	030	67.6333
047596	010	91.0374
047602	010	81.1713
047602	020	87.1046
047604	030	74.8333
047610	010	76.6288
047630	011	73.0287
047630	012	75.5071
047675	030	90.6092
047675	040	83.36
047679	020	71.7649
047680	010	79.1646
047680	020	72.1369
047683	020	78.9131
047704	020	74.2452
047707	010	75.4743
047707	020	75.8134
047726	020	71.7981
047751	010	78.5117
047764	022	77.5066
047848	040	73.8223
048013	020	78.5158
048013	030	71.4121
048068	010	75.8364
048091	020	75.6223
048124	010	77.2208
048124	020	75.1289
048131	010	82.3485
048174	020	71.5565
048239	040	65.1844
048248	020	77.3214
048250	010	75.586
048328	010	79.7539
048406	020	78.9912
048410	040	81.6601
048440	010	72.6751
048440	040	66.9976
048475	020	65.773
048475	030	66.7065
048504	010	79.6644
048506	010	95.7121
048508	010	73.3989
048531	020	82.3113
048531	030	84.7361
048535	010	81.5591
048535	020	82.7143
048545	010	81.7286
048568	010	78.2517
048585	020	75.4605
048605	020	73.055
048608	010	88.7223
048612	010	84.3658
048612	040	60.893
048615	040	77.8176
048621	030	60.4114
048623	021	70.8247
048624	040	64.5713
048628	030	74.8206
048676	041	75.7895
048683	010	78.9685
048685	010	74.3766
048685	020	70.9252
048767	010	78.4968
048767	020	74.3956
048819	010	71.9402
048825	020	80.5006
048828	010	80.7352
048868	010	76.2462
048870	010	79.3826
048882	021	76.9969
048888	010	75.4601
048904	010	93.5242
048938	010	71.4525
048938	020	74.6502
048962	010	86.8451
048970	010	79.1778
048970	011	69.2511
048982	020	71.3206
048984	020	81.8364
048988	010	78.975
048997	010	77.4645
049053	020	75.7534
049070	040	70.9436
049093	010	76.2893
049093	040	72.5541
049118	020	84.3261
049140	010	75.6618
049175	010	86.6103
049178	010	81.7286
049178	040	90.6305
049203	030	73.7575
049229	010	74.9017
049232	020	79.3942
049232	030	72.0419
049233	030	68.19
049237	010	80.5506
049237	020	77.3325
049263	010	80.5054
049263	012	69.3546
049448	010	72.574
049470	020	88.7304
049489	010	71.3285
049489	020	77.1722
049511	020	79.4256
049512	010	78.4488
049531	010	79.3099
049645	010	83.4952
049689	040	73.0367
049701	020	70.7128
049701	030	75.7119
049702	020	89.6071
049702	030	89.4376
049729	010	77.6569
049753	010	83.4141
049766	020	89.979
049766	030	74.8459
049779	010	76.9738
049801	020	73.8348
049801	021	70.605
050117	010	73.7865
050117	020	69.3917
050138	030	92.1915
050145	010	79.8389
050145	011	83.3391
050152	030	71.8806
050152	031	79.6975
050173	010	77.4036
050176	040	61.9948
050185	010	85.5506
050195	030	77.3388
050195	031	73.0474
050223	010	79.3542
050229	020	80.2719
050232	020	78.9048
050237	040	77.103
050258	020	70.3937
050258	030	63.5767
050283	020	87.8349
050342	010	77.6809
050342	020	82.9919
050364	040	70.5681
050365	030	72.3927
050365	031	66.329
050368	021	68.7604
050375	010	82.7565
050375	020	84.7861
050376	010	74.8521
050377	010	74.7398
050377	040	68.2793
050380	020	92.819
050380	030	68.4504
050385	020	74.539
050385	021	59.1708
050412	010	74.2124
050412	020	76.6754
050419	030	90.3441
050452	010	77.7675
050452	020	81.8029
050473	020	77.1445
050546	020	76.9713
050576	020	73.0815
050583	030	82.1664
050591	010	77.5887
050591	020	75.182
050594	010	72.3419
050594	020	74.2063
050598	010	80.3762
050606	040	69.9821
050622	020	79.5721
050631	020	73.2053
050631	030	72.2603
050709	010	72.1923
050709	040	57.3419
050716	010	69.2288
050716	020	82.7058
050726	020	81.843
050763	020	84.7769
050766	010	73.0504
050766	040	71.128
050784	010	80.5232
050784	020	77.1554
050788	020	73.2338
050803	010	83.5502
050822	010	83.0067
050823	010	74.4559
050823	040	65.734
050842	010	85.2719
050853	010	81.7586
050853	020	73.1179
050861	020	86.3349
050883	010	78.3839
050883	020	83.3898
050906	010	76.0124
050907	020	77.7335
050972	040	68.8621
050997	020	73.6973
051003	040	58.2895
051029	010	92.1348
051055	010	84.0137
051169	010	74.2714
051174	030	68.4431
051185	010	84.2772
051221	010	78.8832
051228	020	81.7416
051298	010	74.4201
051308	030	66.936
051318	020	81.9516
051348	020	82.7776
051387	020	85.6747
051405	020	75.7076
051417	030	65.4339
051423	011	61.8285
051456	020	78.1855
051467	010	73.989
051467	011	58.5384
051470	010	77.8107
051489	030	67.6931
051500	020	75.824
051500	030	75.1507
051542	010	79.3996
051542	020	88.3037
051549	010	71.354
051589	010	77.4527
051655	040	79.1341
051695	020	74.2358
051695	030	67.0325
051698	010	88.1064
051735	010	86.7727
051740	030	64.955
051795	010	76.5793
051872	030	73.2942
051908	030	66.5892
051908	031	78.5742
051947	020	74.5485
051975	030	77.8495
052010	020	77.269
052020	010	69.4696
052020	020	78.5994
052082	010	77.8303
052082	040	91.5731
052118	010	87.9186
052180	010	75.2436
052188	040	70.7597
052191	010	87.0229
052207	020	86.1348
052207	030	65.9813
052233	040	59.9219
052270	020	74.1198
052270	030	73.0409
052277	010	69.1343
052289	010	73.7234
052354	010	81.5026
052354	020	79.538
052362	010	79.6909
052362	020	78.851
052382	020	77.5299
052384	011	82.2767
052392	011	77.4558
052413	020	90.7923
052427	010	77.0114
052436	030	68.2949
052442	010	80.5691
052459	010	83.3212
052460	010	78.5083
052468	040	70.3028
052470	010	74.0486
052492	020	77.6568
052509	020	73.1418
052542	010	77.9005
052703	040	69.2574
052894	010	80.6007
052904	020	76.283
052926	010	84.392
052930	020	75.6585
052946	010	84.1762
052946	020	73.5122
052965	030	64.7221
052985	020	72.4075
052985	030	70.8423
052987	020	74.3413
052989	040	66.894
052996	010	82.2349
053029	011	82.7931
053033	030	61.1128
053033	031	61.325
053088	010	79.1102
053139	040	67.3669
053237	010	76.1401
053237	011	60.7748
053266	010	75.6121
053320	010	77.2707
053320	020	79.6501
053321	031	67.7489
053472	020	75.2304
053495	010	78.0441
053674	020	79.6176
053700	010	80.9635
053764	020	79.5238
053780	010	87.5431
053782	010	74.3509
053788	020	85.3233
053788	030	91.4921
053813	010	81.9264
053824	030	75.2141
053828	020	78.9205
053828	030	76.5844
053856	020	72.2996
053856	030	95.1987
053871	011	84.0861
053871	020	85.7331
053871	021	74.0261
053882	011	72.5716
053889	010	82.4798
053889	040	57.3331
053901	030	71.1769
053901	031	79.3763
053910	010	79.9442
053940	010	71.1122
053949	010	69.6831
054082	010	87.3208
054098	020	65.6526
054098	030	57.9093
054111	020	75.3957
054111	030	62.7314
054113	010	72.1159
054124	010	83.1539
054129	010	72.4369
054137	010	75.6392
054185	020	82.5378
054191	011	77.9363
054271	010	85.0454
054272	010	73.8329
054289	020	77.1028
054289	030	65.9216
054384	010	74.1577
054384	040	72.1271
054395	010	83.343
054441	030	62.4926
054479	011	69.5212
054514	010	74.5826
054514	040	68.9553
054540	020	79.8509
054594	010	81.7998
054616	010	72.5559
054616	040	84.3779
054617	010	88.5408
054620	010	67.8759
054641	010	81.1687
054641	020	89.7113
054650	010	80.7766
054741	040	72.3093
054741	041	64.8074
054769	040	71.0271
054772	010	77.0717
054772	020	79.9264
054829	010	74.6836
054829	020	79.1359
054831	010	82.628
054831	020	79.5771
055000	040	68.916
055032	010	78.3095
055088	020	81.8747
055151	010	80.3313
055151	020	69.1452
055185	010	71.3871
055185	040	71.5593
055212	040	74.1205
055292	010	85.2873
055394	010	68.9127
055394	020	80.2194
055570	010	75.9836
055607	010	74.4003
055630	030	73.3467
055633	031	69.6167
055654	010	80.5643
055654	020	77.5738
055720	010	91.9061
055720	020	86.5585
055721	020	71.4674
056010	020	79.6115
056030	011	70.5645
056038	020	83.4994
056043	010	91.048
056076	010	83.5313
056083	020	74.6623
056083	022	71.9382
056117	020	81.1469
056117	030	67.8563
056117	031	60.5285
056138	010	82.0036
056138	040	63.4789
056140	020	88.0203
056182	020	77.0474
056211	040	70.8153
056211	041	71.3788
056323	011	68.7102
056354	030	61.7148
056354	032	60.9197
056444	020	78.9483
056461	040	74.5668
056469	010	85.5836
056489	010	87.3216
056540	010	84.3682
056540	011	56.9491
056550	010	80.0438
056564	020	74.6102
056644	030	60.9795
056651	010	76.7718
056651	011	72.3155
056703	010	78.1846
056712	010	83.3644
056712	040	71.8474
056714	010	82.8677
056714	020	80.1762
056754	010	84.1509
056754	040	79.1539
056955	010	80.3422
056966	010	81.6197
056966	040	70.0227
056991	030	67.8517
057026	021	79.8409
057099	011	86.9083
057117	020	75.8481
057138	020	87.0284
057227	010	75.9275
057227	020	76.7873
057253	020	75.9398
057284	020	79.0089
057296	010	83.7571
057296	020	79.7113
057364	010	75.6413
057364	040	71.3508
057376	010	75.1792
057388	010	73.5967
057388	011	60.6048
057511	040	70.0045
057629	010	71.0214
057644	010	71.8184
057644	040	71.7067
057669	040	60.5726
057714	010	78.6317
057714	040	84.0097
057941	010	88.7366
057946	010	77.7712
058098	010	83.124
058122	010	78.8992
058125	020	73.142
058184	010	71.6276
058251	010	75.1108
058260	010	80.8183
058266	010	71.997
058377	010	82.1222
058405	010	80.0166
058486	010	88.5547
058501	010	86.67
058508	010	86.2888
058589	020	72.4743
058605	010	79.638
058609	031	67.3289
058633	020	81.8494
058648	010	75.5753
058850	010	85.5733
058870	010	85.5994
058881	020	75.0081
058900	010	76.2805
059024	041	87.5548
059036	010	81.1377
059051	020	78.3213
059063	010	78.1303
059072	010	81.997
059179	010	83.1639
059210	020	76.4758
059255	010	81.0321
059258	030	62.9097
059279	010	78.8843
059331	010	81.4107
059331	011	72.6114
059346	020	77.4793
059359	010	86.5311
059359	040	73.6006
059387	010	75.4846
059403	010	80.3706
059454	010	77.3568
059569	010	82.05
059570	040	62.5186
059574	011	68.7589
059596	020	77.5918
059625	010	81.2508
059693	010	75.823
059695	011	78.1861
059779	010	81.4847
059864	010	83.0341
059939	010	77.1287
059939	011	89.5263
059961	010	88.2148
060027	010	81.7783
060072	010	82.0195
060112	010	91.6778
060114	010	77.386
060136	010	76.3805
060141	020	79.7311
060146	010	76.1306
060278	020	78.8517
060304	010	75.1807
060311	010	74.1465
060311	020	77.3567
060314	020	78.6952
060316	040	83.2318
060324	010	73.8813
060330	020	73.1548
060353	010	80.5037
060353	020	83.47
060386	020	94.8126
060386	030	69.2666
060403	020	79.7457
060419	020	87.2741
060424	020	86.4824
060424	021	92.1707
060427	020	78.4237
060440	030	73.6363
060446	020	77.3605
060492	010	73.1118
060501	030	78.0801
060509	040	66.9955
060516	011	68.7729
060537	020	75.8772
060539	010	77.3936
060553	020	78.9768
060594	040	66.557
060607	010	83.7133
060615	020	85.2308
060637	010	82.0483
060637	011	63.1246
060637	040	69.4392
060637	041	83.015
060656	030	73.0897
060723	020	81.6612
060747	020	85.8206
060768	020	81.3811
060769	041	63.2607
060771	010	74.9853
060793	040	79.6876
060807	010	76.6274
060880	010	84.3615
060880	020	77.8895
060894	040	72.1893
060923	020	81.8615
060965	010	80.431
060969	010	79.2468
060969	020	91.8911
061000	020	77.6512
061035	011	79.7943
061050	020	76.6629
061050	021	78.8782
061052	010	80.0209
061059	030	71.5944
061060	010	75.5336
061061	030	69.4366
061077	030	65.4373
061086	020	87.7917
061134	010	74.5372
061143	010	80.6972
061203	010	75.7188
061205	040	74.4466
061213	040	60.4431
061215	020	76.4314
061230	040	68.0323
061249	010	76.3251
062108	010	73.8615
062129	010	78.2147
[truncated: 5,511 more rows]
